# Supplementary material for: Potassium citrate prevents increased osteoclastogenesis resulting from acidic conditions: Implication for the treatment of postmenopausal bone loss
Source: PLoS One. 2017 Jul 17;12(7):e0181230. doi: 10.1371/journal.pone.0181230 (PMC5513456; doi:10.1371/journal.pone.0181230)
Supplement: S1 File — (XLSX) [file pone.0181230.s001.xlsx]

## Sheet: Fig 2A
Buffy coat	Medium	pH	K citrate	Alendronate	OC number/cm2
OC1	Diff D-MEM	pH 6.9	0 mM	0 M	1546.88
OC2	Diff D-MEM	pH 6.9	0 mM	0 M	1545.85
OC3	Diff D-MEM	pH 6.9	0 mM	0 M	3690.87
OC4	Diff D-MEM	pH 6.9	0 mM	0 M	1168.38
OC5	Diff D-MEM	pH 6.9	0 mM	0 M	575.2
OC6	Diff D-MEM	pH 6.9	0 mM	0 M	4814
OC7	Diff D-MEM	pH 6.9	0 mM	0 M	1390.07
OC1	Diff D-MEM	pH 7.4	0 mM	0 M	1066.52
OC2	Diff D-MEM	pH 7.4	0 mM	0 M	629.125
OC3	Diff D-MEM	pH 7.4	0 mM	0 M	2732.2
OC4	Diff D-MEM	pH 7.4	0 mM	0 M	599.167
OC5	Diff D-MEM	pH 7.4	0 mM	0 M	245.658
OC6	Diff D-MEM	pH 7.4	0 mM	0 M	3282.6
OC7	Diff D-MEM	pH 7.4	0 mM	0 M	2318.78
OC1	D-MEM	pH 6.9	0 mM	0 M	71.9
OC2	D-MEM	pH 6.9	0 mM	0 M	790.9
OC3	D-MEM	pH 6.9	0 mM	0 M	251.65
OC4	D-MEM	pH 6.9	0 mM	0 M	119.833
OC1	D-MEM	pH 7.4	0 mM	0 M	413.425
OC2	D-MEM	pH 7.4	0 mM	0 M	467.35
OC3	D-MEM	pH 7.4	0 mM	0 M	730.983
OC4	D-MEM	pH 7.4	0 mM	0 M	120.073

## Sheet: Fig 2B
Buffy coat	pH	K citrate/ALE	Index vs pH 7.4
OC9	pH 7.4	0 mM	1
OC9	pH 7.4	0 mM	1
OC9	pH 7.4	0.03 mM	0.837209
OC9	pH 7.4	0.03 mM	1.02326
OC9	pH 7.4	0.15 mM	0.555925
OC9	pH 7.4	0.15 mM	0.467331
OC9	pH 7.4	0.3 mM	0.276855
OC9	pH 7.4	0.3 mM	0.117386
OC9	pH 7.4	1.5 mM	0.0354374
OC9	pH 7.4	1.5 mM	0.0199336
OC9	pH 7.4	Ale 10-5 M	0.013289
OC9	pH 7.4	Ale 10-5 M	0.00221484
OC9	pH 7.4	3 mM	0.0287929
OC9	pH 7.4	3 mM	0.0376523
OC10	pH 7.4	0 mM	1
OC10	pH 7.4	0 mM	1
OC10	pH 7.4	0.03 mM	0.836862
OC10	pH 7.4	0.03 mM	0.782067
OC10	pH 7.4	0.15 mM	0.699875
OC10	pH 7.4	0.15 mM	0.826899
OC10	pH 7.4	0.3 mM	0.587796
OC10	pH 7.4	0.3 mM	0.562889
OC10	pH 7.4	1.5 mM	0.0199253
OC10	pH 7.4	1.5 mM	0.0298879
OC10	pH 7.4	Ale 10-5 M	0.00498132
OC10	pH 7.4	Ale 10-5 M	0.0124533
OC10	pH 7.4	3 mM	0.0174346
OC10	pH 7.4	3 mM	0.014944
OC11	pH 7.4	0 mM	1
OC11	pH 7.4	0 mM	1
OC11	pH 7.4	0 mM	1
OC11	pH 7.4	0 mM	1
OC11	pH 7.4	0.03 mM	1.86282
OC11	pH 7.4	0.03 mM	0.66426
OC11	pH 7.4	0.15 mM	1.99278
OC11	pH 7.4	0.15 mM	1.55957
OC11	pH 7.4	0.3 mM	1.05415
OC11	pH 7.4	0.3 mM	0.765343
OC11	pH 7.4	1.5 mM	0.0722022
OC11	pH 7.4	1.5 mM	0.0577617
OC11	pH 7.4	Ale 10-5 M	0
OC11	pH 7.4	Ale 10-5 M	0
OC11	pH 7.4	3 mM	0
OC11	pH 7.4	3 mM	0
OC12	pH 7.4	0 mM	1
OC12	pH 7.4	0 mM	1
OC12	pH 7.4	0 mM	1
OC12	pH 7.4	0 mM	1
OC12	pH 7.4	0 mM	1
OC12	pH 7.4	0 mM	1
OC12	pH 7.4	0 mM	1
OC12	pH 7.4	0 mM	1
OC12	pH 7.4	0.03 mM	0.963265
OC12	pH 7.4	0.03 mM	1.20816
OC12	pH 7.4	0.15 mM	0.620408
OC12	pH 7.4	0.15 mM	0.244898
OC12	pH 7.4	0.3 mM	0.261224
OC12	pH 7.4	0.3 mM	0.783673
OC12	pH 7.4	1.5 mM	0.0326531
OC12	pH 7.4	1.5 mM	0.0653061
OC12	pH 7.4	Ale 10-5 M	0
OC12	pH 7.4	Ale 10-5 M	0
OC12	pH 7.4	3 mM	0
OC12	pH 7.4	3 mM	0

## Sheet: Fig 2C
data	Terreno	K citrate/Ale	pH	Index OCgenesi vs ph7.4 diff
OC1	Diff D-MEM	0 mM	pH 6.9	2.10674
OC1	Diff D-MEM	Ale 10-5 M	pH 6.9	0.101124
OC1	Diff D-MEM	0 mM	pH 7.4	1
OC2	Diff D-MEM	0 mM	pH 6.9	2.45714
OC2	Diff D-MEM	0.03 mM	pH 6.9	0.685714
OC2	Diff D-MEM	0.15 mM	pH 6.9	0.371429
OC2	Diff D-MEM	0.3 mM	pH 6.9	0.333333
OC2	Diff D-MEM	1.5 mM	pH 6.9	0.228571
OC2	Diff D-MEM	3 mM	pH 6.9	0.209524
OC2	Diff D-MEM	Ale 10-5 M	pH 6.9	2.38095
OC2	Diff D-MEM	0 mM	pH 7.4	1
OC3	Diff D-MEM	0 mM	pH 6.9	1.35088
OC3	Diff D-MEM	0.03 mM	pH 6.9	0.497807
OC3	Diff D-MEM	0.15 mM	pH 6.9	0.52193
OC3	Diff D-MEM	0.3 mM	pH 6.9	0.649123
OC3	Diff D-MEM	1.5 mM	pH 6.9	0.001
OC3	Diff D-MEM	3 mM	pH 6.9	0.0219298
OC3	Diff D-MEM	Ale 10-5 M	pH 6.9	0.001
OC3	Diff D-MEM	0 mM	pH 7.4	1
OC4	Diff D-MEM	0 mM	pH 6.9	1.95
OC4	Diff D-MEM	0.03 mM	pH 6.9	1.17
OC4	Diff D-MEM	0.15 mM	pH 6.9	0.78
OC4	Diff D-MEM	0.3 mM	pH 6.9	0.43
OC4	Diff D-MEM	1.5 mM	pH 6.9	0.29
OC4	Diff D-MEM	3 mM	pH 6.9	0.37
OC4	Diff D-MEM	Ale 10-5 M	pH 6.9	0.001
OC4	Diff D-MEM	0 mM	pH 7.4	1
OC5	Diff D-MEM	0 mM	pH 6.9	2.34146
OC5	Diff D-MEM	0.03 mM	pH 6.9	2.19512
OC5	Diff D-MEM	0.03 mM	pH 6.9	0.001
OC5	Diff D-MEM	0.15 mM	pH 6.9	0.292683
OC5	Diff D-MEM	0.15 mM	pH 6.9	0.001
OC5	Diff D-MEM	0.3 mM	pH 6.9	0.097561
OC5	Diff D-MEM	0.3 mM	pH 6.9	0.001
OC5	Diff D-MEM	Ale 10-5 M	pH 6.9	0.0731707
OC5	Diff D-MEM	0 mM	pH 7.4	1
OC6	Diff D-MEM	0 mM	pH 6.9	1.11111
OC6	Diff D-MEM	0.03 mM	pH 6.9	0.828704
OC6	Diff D-MEM	0.03 mM	pH 6.9	0.141975
OC6	Diff D-MEM	0.15 mM	pH 6.9	0.475309
OC6	Diff D-MEM	0.15 mM	pH 6.9	0.231481
OC6	Diff D-MEM	0.3 mM	pH 6.9	0.197531
OC6	Diff D-MEM	0.3 mM	pH 6.9	0.175926
OC6	Diff D-MEM	Ale 10-5 M	pH 6.9	0.655864
OC6	Diff D-MEM	0 mM	pH 7.4	1
OC7	Diff D-MEM	0 mM	pH 6.9	0.599483
OC7	Diff D-MEM	0.03 mM	pH 6.9	0.94832
OC7	Diff D-MEM	0.03 mM	pH 6.9	0.0129199
OC7	Diff D-MEM	0.15 mM	pH 6.9	0.377261
OC7	Diff D-MEM	0.15 mM	pH 6.9	0.0258398
OC7	Diff D-MEM	0.3 mM	pH 6.9	0.361757
OC7	Diff D-MEM	0.3 mM	pH 6.9	0.00775194
OC7	Diff D-MEM	Ale 10-5 M	pH 6.9	0.0180879
OC7	Diff D-MEM	0 mM	pH 7.4	1

## Sheet: Fig 2D
Buffy Coat	K citrate	pH	2_d Mean RFU 4 repl	7_d Mean RFU 4 repl
OC6	0 mM KC	pH 6.9	6548	9284
OC6	0.3 mM KC	pH 6.9	7059.5	11746.5
OC6	1.5 mM KC	pH 6.9	1295	6
OC6	10-5 M Ale	pH 6.9	4802	10897
OC7	0 mM KC	pH 6.9	3041	9755
OC7	0.3 mM KC	pH 6.9	7866.5	10329.5
OC7	1.5 mM KC	pH 6.9	6027	10
OC7	10-5 M Ale	pH 6.9	6547	12012
