# Supplementary material for: Potassium citrate prevents increased osteoclastogenesis resulting from acidic conditions: Implication for the treatment of postmenopausal bone loss
Source: PLoS One. 2017 Jul 17;12(7):e0181230. doi: 10.1371/journal.pone.0181230 (PMC5513456; doi:10.1371/journal.pone.0181230)
Supplement: S2 File — (XLS) [file pone.0181230.s002.xls]

## Sheet: Fig 3 A hRANKL
Buffy coat	pH	RANKL ng/ml	CK/ALE	OC number
OC9	pH 7.4	50 ng/mL	0 mM	4697.47
OC9	pH 7.4	50 ng/mL	0 mM	6123.48
OC9	pH 6.9	50 ng/mL	0 mM	587.183
OC9	pH 6.9	50 ng/mL	0 mM	527.267
OC10	pH 7.4	50 ng/mL	0 mM	4697.47
OC10	pH 7.4	50 ng/mL	0 mM	4925.15
OC10	pH 6.9	50 ng/mL	0 mM	742.967
OC10	pH 6.9	50 ng/mL	0 mM	946.683
OC11	pH 6.9	50 ng/mL	0 mM	1114.45
OC11	pH 6.9	50 ng/mL	0 mM	1653.7
OC11	pH 6.9	5 ng/mL	0 mM	1629.73
OC11	pH 6.9	5 ng/mL	0 mM	1246.27
OC11	pH 6.9	0,5 ng/mL	0 mM	1737.58
OC11	pH 6.9	0,5 ng/mL	0 mM	2396.67
OC11	pH 6.9	0,5 ng/mL	0 mM	419.417
OC11	pH 6.9	0,5 ng/mL	0 mM	263.633
OC11	pH 7.4	50 ng/mL	0 mM	1150.4
OC11	pH 7.4	50 ng/mL	0 mM	1761.55
OC11	pH 7.4	5 ng/mL	0 mM	1689.65
OC11	pH 7.4	5 ng/mL	0 mM	1581.8
OC11	pH 7.4	0,5 ng/mL	0 mM	527.267
OC11	pH 7.4	0,5 ng/mL	0 mM	1114.45
OC11	pH 7.4	0,5 ng/mL	0 mM	623.133
OC11	pH 7.4	0,5 ng/mL	0 mM	1054.53
OC12	pH 7.4	50 ng/mL	0 mM	491.317
OC12	pH 7.4	50 ng/mL	0 mM	707.017
OC12	pH 7.4	5 ng/mL	0 mM	59.9167
OC12	pH 7.4	5 ng/mL	0 mM	359.5
OC12	pH 7.4	0,5 ng/mL	0 mM	515.283
OC12	pH 7.4	0,5 ng/mL	0 mM	227.683
OC12	pH 7.4	0,5 ng/mL	0 mM	1246.27
OC12	pH 7.4	0,5 ng/mL	0 mM	946.683

## Sheet: Fig 3 C-D hrRANKL
Buffy coat	pH	RANKL ng/ml	CK/ALE	Index vs pH 6,9 RANKL 0,5	Index vs pH 6,9 RANKL 50ng
OC9	pH 6.9	50 ng/mL	3 mM		0.0645161
1	pH 6.9	50 ng/mL	3 mM		0.150538
1	pH 6.9	50 ng/mL	1,5 mM		0.193548
1	pH 6.9	50 ng/mL	1,5 mM		0.0860215
1	pH 6.9	50 ng/mL	0,3 mM		0.451613
1	pH 6.9	50 ng/mL	0,3 mM		0.645161
1	pH 6.9	50 ng/mL	0,15 mM		1.56989
1	pH 6.9	50 ng/mL	0,15 mM		0.688172
1	pH 6.9	50 ng/mL	0,03 mM		3.31183
1	pH 6.9	50 ng/mL	0,03 mM		2.4086
1	pH 6.9	50 ng/mL	0 mM		1
1	pH 6.9	50 ng/mL	0 mM		1
1	pH 6.9	50 ng/mL	10-5 M		0.0860215
1	pH 6.9	50 ng/mL	10-5 M		0.0430108
2	pH 6.9	50 ng/mL	3 mM		0.0283688
2	pH 6.9	50 ng/mL	3 mM		0.0001
2	pH 6.9	50 ng/mL	1,5 mM		0.0425532
2	pH 6.9	50 ng/mL	1,5 mM		0.0141844
2	pH 6.9	50 ng/mL	0,3 mM		0.141844
2	pH 6.9	50 ng/mL	0,3 mM		0.0992908
2	pH 6.9	50 ng/mL	0,15 mM		0.35461
2	pH 6.9	50 ng/mL	0,15 mM		0.58156
2	pH 6.9	50 ng/mL	0,03 mM		0.453901
2	pH 6.9	50 ng/mL	0,03 mM		0.680851
2	pH 6.9	50 ng/mL	0 mM		1
2	pH 6.9	50 ng/mL	0 mM		1
2	pH 6.9	50 ng/mL	10-5 M		0.0001
2	pH 6.9	50 ng/mL	10-5 M		0.0001
3	pH 6.9	0,5 ng/mL	0 mM	1
3	pH 6.9	0,5 ng/mL	0 mM	1
3	pH 6.9	0,5 ng/mL	3 mM	0.0001
3	pH 6.9	0,5 ng/mL	3 mM	0.0199005
3	pH 6.9	0,5 ng/mL	1,5 mM	0.0001
3	pH 6.9	0,5 ng/mL	1,5 mM	0.0001
3	pH 6.9	0,5 ng/mL	0,3 mM	0.726368
3	pH 6.9	0,5 ng/mL	0,3 mM	0.238806
3	pH 6.9	0,5 ng/mL	0,15 mM	1.17413
3	pH 6.9	0,5 ng/mL	0,15 mM	0.616915
3	pH 6.9	0,5 ng/mL	0,03 mM	1.13433
3	pH 6.9	0,5 ng/mL	0,03 mM	1.00498
3	pH 6.9	0,5 ng/mL	0 mM	1
3	pH 6.9	0,5 ng/mL	0 mM	1
3	pH 6.9	0,5 ng/mL	10-5 M	0.0001
3	pH 6.9	0,5 ng/mL	10-5 M	0.0001

## Sheet: Fig 2B pH 7.4
Buffy coat	pH	CK/ALE	Index vs pH 7.4
OC9	pH 7.4	0 mM	1
OC9	pH 7.4	0 mM	1
OC9	pH 7.4	0,03 mM	0.837209
OC9	pH 7.4	0,03 mM	1.02326
OC9	pH 7.4	0,15 mM	0.555925
OC9	pH 7.4	0,15 mM	0.467331
OC9	pH 7.4	0,3 mM	0.276855
OC9	pH 7.4	0,3 mM	0.117386
OC9	pH 7.4	1,5 mM	0.0354374
OC9	pH 7.4	1,5 mM	0.0199336
OC9	pH 7.4	10-5 M	0.013289
OC9	pH 7.4	10-5 M	0.00221484
OC9	pH 7.4	3 mM	0.0287929
OC9	pH 7.4	3 mM	0.0376523
OC10	pH 7.4	0 mM	1
OC10	pH 7.4	0 mM	1
OC10	pH 7.4	0,03 mM	0.836862
OC10	pH 7.4	0,03 mM	0.782067
OC10	pH 7.4	0,15 mM	0.699875
OC10	pH 7.4	0,15 mM	0.826899
OC10	pH 7.4	0,3 mM	0.587796
OC10	pH 7.4	0,3 mM	0.562889
OC10	pH 7.4	1,5 mM	0.0199253
OC10	pH 7.4	1,5 mM	0.0298879
OC10	pH 7.4	10-5 M	0.00498132
OC10	pH 7.4	10-5 M	0.0124533
OC10	pH 7.4	3 mM	0.0174346
OC10	pH 7.4	3 mM	0.014944
OC11	pH 7.4	0 mM	1
OC11	pH 7.4	0 mM	1
OC11	pH 7.4	0 mM	1
OC11	pH 7.4	0 mM	1
OC11	pH 7.4	0,03 mM	1.86282
OC11	pH 7.4	0,03 mM	0.66426
OC11	pH 7.4	0,15 mM	1.99278
OC11	pH 7.4	0,15 mM	1.55957
OC11	pH 7.4	0,3 mM	1.05415
OC11	pH 7.4	0,3 mM	0.765343
OC11	pH 7.4	1,5 mM	0.0722022
OC11	pH 7.4	1,5 mM	0.0577617
OC11	pH 7.4	10-5 M	0
OC11	pH 7.4	10-5 M	0
OC11	pH 7.4	3 mM	0
OC11	pH 7.4	3 mM	0
OC12	pH 7.4	0 mM	1
OC12	pH 7.4	0 mM	1
OC12	pH 7.4	0 mM	1
OC12	pH 7.4	0 mM	1
OC12	pH 7.4	0 mM	1
OC12	pH 7.4	0 mM	1
OC12	pH 7.4	0 mM	1
OC12	pH 7.4	0 mM	1
OC12	pH 7.4	0,03 mM	0.963265
OC12	pH 7.4	0,03 mM	1.20816
OC12	pH 7.4	0,15 mM	0.620408
OC12	pH 7.4	0,15 mM	0.244898
OC12	pH 7.4	0,3 mM	0.261224
OC12	pH 7.4	0,3 mM	0.783673
OC12	pH 7.4	1,5 mM	0.0326531
OC12	pH 7.4	1,5 mM	0.0653061
OC12	pH 7.4	10-5 M	0
OC12	pH 7.4	10-5 M	0
OC12	pH 7.4	3 mM	0
OC12	pH 7.4	3 mM	0
