# Supplementary material for: Potassium citrate prevents increased osteoclastogenesis resulting from acidic conditions: Implication for the treatment of postmenopausal bone loss
Source: PLoS One. 2017 Jul 17;12(7):e0181230. doi: 10.1371/journal.pone.0181230 (PMC5513456; doi:10.1371/journal.pone.0181230)
Supplement: S3 File — (XLS) [file pone.0181230.s003.xls]

## Sheet: Sheet1
campioni	MMP9_B_ACTIN	CATEPSIN_K_B_ACTIN	RANK_B_ACTIN	CD44_B_ACTIN	DC_STAMP_B_ACTIN
T0	0.00200803	0.00044931	9.51129e-05	3.18215	0.00689612
T0	3.48599e-06	0.000274672	3.48599e-06	0.986233	0.00398833
1.5 mM CK	0.0587202	0.0651541	3.12005e-06	0.289172	0.397768
1.5 mM CK	0.133046	0.171943	7.30883e-05	0.558644	0.858565
1.5 mM CK	0.0334929	0.0127797	2.10172e-06	0.179244	0.190782
0.3 mM CK	0.0195052	0.0191038	1.719e-06	0.0660636	0.0341967
0.3 mM CK	0.0665231	0.0432847	0.000142179	0.0712977	0.0544094
0.3 mM CK	0.00161976	0.00161976	0.00161976	0.00161976	0.00161976
0.15 mM CK	0.0144779	0.0144779	0.0144779	0.0144779	0.0144779
0.15 mM CK	0.271684	0.0791098	0.000115486	1.75321	4.37717
0.15 mM CK	0.00418662	0.00418662	0.00418662	0.752623	0.283221
0 mM CK	4.40762	13.5986	1.71713	4.25748	30.4844
0 mM CK	0.0246888	4.70272e-07	4.70272e-07	0.0310341	0.0953912
0 mM CK	0.0429857	0.00203607	1.56878e-05	0.0259162	0.171943
pH 7.4	0.607097	0.018453	1.41386e-05	0.036906	0.075363
pH 7.4	0.0967228	0.000898621	5.53906e-05	0.0177013	0.0947323
pH 7.4	0.0973956	0.00387927	2.01341e-05	0.014082	0.052556
ALE 10-5 M	0.196146	0.00148019	8.81304e-05	0.0409498	0.047039
ALE 10-5 M
ALE 10-5 M	0.151774	0.00349619	0.000218512	0.395021	3.38698
