# Supplementary material for: Potassium citrate prevents increased osteoclastogenesis resulting from acidic conditions: Implication for the treatment of postmenopausal bone loss
Source: PLoS One. 2017 Jul 17;12(7):e0181230. doi: 10.1371/journal.pone.0181230 (PMC5513456; doi:10.1371/journal.pone.0181230)
Supplement: S4 File — (XLS) [file pone.0181230.s004.xls]

## Sheet: Fig 5A-B
Buffy coat	pH	K citrate	Alendronate	OC number/cm2
OC1	pH 6.9	0 mM	0 M	2246.88
OC1	pH 6.9	0 mM	10-5 M	107.85
OC1	pH 7.4	0 mM	0 M	1066.52
OC1	pH 7.4	0 mM	10-5 M	53.925
OC2	pH 6.9	0 mM	0 M	1545.85
OC2	pH 6.9	0 mM	10-5 M	1497.92
OC2	pH 7.4	0 mM	0 M	629.125
OC2	pH 7.4	0 mM	10-5 M	101.858
OC3	pH 6.9	0 mM	0 M	3690.87
OC3	pH 6.9	0 mM	10-5 M	0
OC3	pH 7.4	0 mM	0 M	2732.2
OC3	pH 7.4	0 mM	10-5 M	83.8833
OC4	pH 6.9	0 mM	0 M	143.8
OC4	pH 6.9	0 mM	10-5 M	0
OC4	pH 7.4	0 mM	0 M	23.9667
OC4	pH 7.4	0 mM	10-5 M	0
OC5	pH 6.9	0 mM	0 M	1168.38
OC5	pH 6.9	0 mM	10-5 M	0
OC5	pH 7.4	0 mM	0 M	599.167
OC5	pH 7.4	0 mM	10-5 M	0
OC6	pH 6.9	0 mM	0 M	575.2
OC6	pH 6.9	0 mM	10-5 M	17.975
OC6	pH 7.4	0 mM	0 M	245.658
OC6	pH 7.4	0 mM	10-5 M	0
OC7	pH 6.9	0 mM	0 M	4314
OC7	pH 6.9	0 mM	10-5 M	2546.46
OC7	pH 7.4	0 mM	0 M	3882.6
OC7	pH 7.4	0 mM	10-5 M	1749.57
OC8	pH 6.9	0 mM	0 M	1390.07
OC8	pH 6.9	0 mM	10-5 M	41.9417
OC8	pH 7.4	0 mM	0 M	2318.78
OC8	pH 7.4	0 mM	10-5 M	41.9417

## Sheet: Fig 5 C-D
Buffy coat	Medium	pH	K citrate	Alendronate	Index OCgenesi pH 6.9
OC5	Diff D-MEM	pH 6.9	0 mM	10-5 M	0.03125
OC5	Diff D-MEM	pH 6.9	0 mM	10-6 M	0.0208333
OC5	Diff D-MEM	pH 6.9	0 mM	0 M	1
OC5	Diff D-MEM	pH 6.9	0.15 mM	0 M	0.125
OC5	Diff D-MEM	pH 6.9	0.15 mM	10-5 M	0.01
OC5	Diff D-MEM	pH 6.9	0.15 mM	10-6 M	0.1875
OC5	Diff D-MEM	pH 6.9	0.3 mM	0 M	0.0416667
OC5	Diff D-MEM	pH 6.9	0.3 mM	10-5 M	0.01
OC5	Diff D-MEM	pH 6.9	0.3 mM	10-6 M	0.0208333
OC6	Diff D-MEM	pH 6.9	0 mM	10-5 M	0.590278
OC6	Diff D-MEM	pH 6.9	0 mM	10-6 M	0.558333
OC6	Diff D-MEM	pH 6.9	0 mM	0 M	1
OC6	Diff D-MEM	pH 6.9	0.15 mM	0 M	0.427778
OC6	Diff D-MEM	pH 6.9	0.15 mM	10-5 M	0.208333
OC6	Diff D-MEM	pH 6.9	0.15 mM	10-6 M	0.345833
OC6	Diff D-MEM	pH 6.9	0.3 mM	0 M	0.177778
OC6	Diff D-MEM	pH 6.9	0.3 mM	10-5 M	0.158333
OC6	Diff D-MEM	pH 6.9	0.3 mM	10-6 M	0.205556
OC7	Diff D-MEM	pH 6.9	0 mM	10-5 M	0.0301724
OC7	Diff D-MEM	pH 6.9	0 mM	10-6 M	1.21
OC7	Diff D-MEM	pH 6.9	0 mM	0 M	1
OC7	Diff D-MEM	pH 6.9	0.15 mM	0 M	0.62931
OC7	Diff D-MEM	pH 6.9	0.15 mM	10-5 M	0.0431034
OC7	Diff D-MEM	pH 6.9	0.15 mM	10-6 M	0.818966
OC7	Diff D-MEM	pH 6.9	0.3 mM	0 M	0.603448
OC7	Diff D-MEM	pH 6.9	0.3 mM	10-5 M	0.012931
OC7	Diff D-MEM	pH 6.9	0.3 mM	10-6 M	0.672414
