# Supplementary material for: Potassium citrate prevents increased osteoclastogenesis resulting from acidic conditions: Implication for the treatment of postmenopausal bone loss
Source: PLoS One. 2017 Jul 17;12(7):e0181230. doi: 10.1371/journal.pone.0181230 (PMC5513456; doi:10.1371/journal.pone.0181230)
Supplement: S5 File — (XLS) [file pone.0181230.s005.xls]

## Sheet: OB data
K citrate	PH	Time	Code	Index vs pH 7.4	AR elution index vs pH 7.4	numero noduli
0 mM	pH 6.9	96 hrs	HOB01	0.797619
0 mM	pH 6.9	96 hrs	HOB01	0.720238
0.03 mM	pH 6.9	96 hrs	HOB01	0.785714
0.03 mM	pH 6.9	96 hrs	HOB01	0.755952
0.3 mM	pH 6.9	96 hrs	HOB01	0.654762
0.3 mM	pH 6.9	96 hrs	HOB01	0.744048
3 mM	pH 6.9	96 hrs	HOB01	0.636905
3 mM	pH 6.9	96 hrs	HOB01	0.666667
0 mM	pH 7.4	96 hrs	HOB02	1
0 mM	pH 7.4	96 hrs	HOB02	1
0 mM	pH 7.4	96 hrs	HOB02	1
0 mM	pH 7.4	96 hrs	HOB02	1
0 mM	pH 6.9	96 hrs	HOB02	0.922043
0 mM	pH 6.9	96 hrs	HOB02	0.825269
0.03 mM	pH 6.9	96 hrs	HOB02	1.20699
0.03 mM	pH 6.9	96 hrs	HOB02	0.803763
0.3 mM	pH 6.9	96 hrs	HOB02	0.776882
0.3 mM	pH 6.9	96 hrs	HOB02	0.857527
3 mM	pH 6.9	96 hrs	HOB02	0.712366
3 mM	pH 6.9	96 hrs	HOB02	0.685484
0 mM	pH 7.4	96 hrs	HOB03	1
0 mM	pH 7.4	96 hrs	HOB03	1
0 mM	pH 6.9	96 hrs	HOB03	0.732932
0 mM	pH 6.9	96 hrs	HOB03	0.801205
0.03 mM	pH 6.9	96 hrs	HOB03	0.648594
0.03 mM	pH 6.9	96 hrs	HOB03	0.769076
0.15 mM	pH 6.9	96 hrs	HOB03	0.560241
0.15 mM	pH 6.9	96 hrs	HOB03	0.61245
0.3 mM	pH 6.9	96 hrs	HOB03	0.65261
0.3 mM	pH 6.9	96 hrs	HOB03	0.740964
1.5 mM	pH 6.9	96 hrs	HOB03	0.700803
1.5 mM	pH 6.9	96 hrs	HOB03	0.688755
3 mM	pH 6.9	96 hrs	HOB03	0.604418
3 mM	pH 6.9	96 hrs	HOB03	0.644578
0 mM	pH 7.4	96 hrs	HOB04	1
0 mM	pH 7.4	96 hrs	HOB04	1
0 mM	pH 6.9	96 hrs	HOB04	0.966507
0 mM	pH 6.9	96 hrs	HOB04	0.885167
0.03 mM	pH 6.9	96 hrs	HOB04	0.899522
0.03 mM	pH 6.9	96 hrs	HOB04	0.923445
0.15 mM	pH 6.9	96 hrs	HOB04	0.803828
0.15 mM	pH 6.9	96 hrs	HOB04	0.77512
0.3 mM	pH 6.9	96 hrs	HOB04	0.808612
0.3 mM	pH 6.9	96 hrs	HOB04	0.722488
1.5 mM	pH 6.9	96 hrs	HOB04	1.26316
1.5 mM	pH 6.9	96 hrs	HOB04	0.923445
3 mM	pH 6.9	96 hrs	HOB04	1.10526
3 mM	pH 6.9	96 hrs	HOB04	1.03349
0 mM	pH 7.4	96 hrs	HOB05	1
0 mM	pH 7.4	96 hrs	HOB05	1
0 mM	pH 6.9	96 hrs	HOB05	0.733333
0 mM	pH 6.9	96 hrs	HOB05	0.771852
0.03 mM	pH 6.9	96 hrs	HOB05	0.807407
0.03 mM	pH 6.9	96 hrs	HOB05	0.828148
0.15 mM	pH 6.9	96 hrs	HOB05	0.694815
0.15 mM	pH 6.9	96 hrs	HOB05	1.04148
0.3 mM	pH 6.9	96 hrs	HOB05	0.872593
0.3 mM	pH 6.9	96 hrs	HOB05	0.694815
1.5 mM	pH 6.9	96 hrs	HOB05	0.721481
1.5 mM	pH 6.9	96 hrs	HOB05	0.928889
3 mM	pH 6.9	96 hrs	HOB05	0.902222
3 mM	pH 6.9	96 hrs	HOB05	0.531852
0 mM	pH 7.4	20 g	HOB06		1	3
0 mM	pH 7.4	20 g	HOB06		1	5
0 mM	pH 6.9	20 g	HOB06		0.978901	4
0 mM	pH 6.9	20 g	HOB06		0.784634	1
0.03 mM	pH 6.9	20 g	HOB06		1.16361	5
0.03 mM	pH 6.9	20 g	HOB06		0.796576	6
0.15 mM	pH 6.9	20 g	HOB06		0.620621	3
0.15 mM	pH 6.9	20 g	HOB06		0.711385	4
0.3 mM	pH 6.9	20 g	HOB06		0.777468	5
0.3 mM	pH 6.9	20 g	HOB06		0.820462	2
1.5 mM	pH 6.9	20 g	HOB06		0.764331	2
1.5 mM	pH 6.9	20 g	HOB06		0.609475	3
3 mM	pH 6.9	20 g	HOB06		0.261545	2
3 mM	pH 6.9	20 g	HOB06		0.749204	1
0 mM	pH 7.4	21 g	HOB07		1	5
0 mM	pH 7.4	21 g	HOB07		1	7
0 mM	pH 6.9	21 g	HOB07		0.396498	1
0 mM	pH 6.9	21 g	HOB07		0.412152	2
0.03 mM	pH 6.9	21 g	HOB07		0.472297	2
0.03 mM	pH 6.9	21 g	HOB07		0.338002	1
0.15 mM	pH 6.9	21 g	HOB07		0.462822	1
0.15 mM	pH 6.9	21 g	HOB07		0.405561	2
0.3 mM	pH 6.9	21 g	HOB07		0.392379	3
0.3 mM	pH 6.9	21 g	HOB07		0.402884	2
1.5 mM	pH 6.9	21 g	HOB07		0.317405	1
1.5 mM	pH 6.9	21 g	HOB07		0.439959	1
3 mM	pH 6.9	21 g	HOB07		0.333471	1
3 mM	pH 6.9	21 g	HOB07		0.359423	1
0 mM	pH 7.4	21 g	HOB08		1	1
0 mM	pH 7.4	21 g	HOB08		1	1
0 mM	pH 6.9	21 g	HOB08		0.541238	1
0 mM	pH 6.9	21 g	HOB08		0.475676	0
0.03 mM	pH 6.9	21 g	HOB08		0.465388	1
0.03 mM	pH 6.9	21 g	HOB08		0.60401	0
0.15 mM	pH 6.9	21 g	HOB08		0.885527	1
0.15 mM	pH 6.9	21 g	HOB08		0.905057	1
0.3 mM	pH 6.9	21 g	HOB08		0.892153	1
0.3 mM	pH 6.9	21 g	HOB08		0.765414	0
1.5 mM	pH 6.9	21 g	HOB08		0.467306	1
1.5 mM	pH 6.9	21 g	HOB08		0.520227	1
3 mM	pH 6.9	21 g	HOB08		0.34891	5
3 mM	pH 6.9	21 g	HOB08		0.356146	2
0 mM	pH 6.9	21 g	HOB09		0.723452	1
0 mM	pH 7.4	21 g	HOB09		1	7
0 mM	pH 7.4	21 g	HOB09		1	5
0 mM	pH 6.9	21 g	HOB09		1.14371	2
0.03 mM	pH 6.9	21 g	HOB09		0.364076	6
0.03 mM	pH 6.9	21 g	HOB09		0.208342	5
0.15 mM	pH 6.9	21 g	HOB09		0.352594	3
0.15 mM	pH 6.9	21 g	HOB09		0.425458	4
0.3 mM	pH 6.9	21 g	HOB09		0.23833	3
0.3 mM	pH 6.9	21 g	HOB09		0.553671	5
1.5 mM	pH 6.9	21 g	HOB09		0.262458	3
1.5 mM	pH 6.9	21 g	HOB09		0.23271	4
3 mM	pH 6.9	21 g	HOB09		0.242066	1
3 mM	pH 6.9	21 g	HOB09		0.206731	2
