# Supplementary material for: Potassium citrate prevents increased osteoclastogenesis resulting from acidic conditions: Implication for the treatment of postmenopausal bone loss
Source: PLoS One. 2017 Jul 17;12(7):e0181230. doi: 10.1371/journal.pone.0181230 (PMC5513456; doi:10.1371/journal.pone.0181230)
Supplement: S6 File — (XLS) [file pone.0181230.s006.xls]

## Sheet: Sheet1
pH	K citrate	ALPL/rRNA18s	COL1A1//rRNA18s	OPG/rRNA18s	RANKL/rRNA18s	BGLAP/rRNA18s	Osterix/rRNA18s	Runx/rRNA18s
pH 7.4	0 mM	1.26319e-06	0.000444817	1.34466e-05	4.50111e-10	0.0248942	3.827e-09	0.0168749
pH 7.4	0 mM	2.95994e-06	0.000760376	6.43294e-06	8.7383e-09	0.0115789	7.088e-09	0.0129369
pH 7.4	0 mM	6.81398e-07	3.56683e-05	2.78493e-05	3.74601e-09	0.00722909	1.431e-09	0.00387402
pH 6.9	0 mM	4.73708e-07	0.000715133	1.25508e-05		0.0162053		0.00198871
pH 6.9	0 mM		0.000256278	3.07075e-05		0.0259228		0.00510569
pH 6.9	0 mM	5.66273e-07	0.000366983	4.05868e-05		0.0232055		0.00315972
pH 6.9	0.03 mM	1.10458e-07	6.79579e-05	9.62094e-06		0.0014882		0.00231698
pH 6.9	0.03 mM	1.13569e-06	0.000357939	3.1093e-05		0.0233166		0.00105041
pH 6.9	0.03 mM	9.30816e-07	0.000318813	4.04259e-05		0.00900987		0.000903927
pH 6.9	0.15 mM	9.66987e-07	0.00041345	5.22208e-05	4.4e-09	0.0776317		0.00515165
pH 6.9	0.15 mM	8.092e-07	0.000396058	1.70248e-05		0.0141036	3.028e-10	9.929e-06
pH 6.9	0.15 mM	1.33475e-06	0.000142673	7.13406e-06		0.00720365		0.00459125
pH 6.9	0.3 mM	3.37893e-06	0.000132199	1.41024e-05	5.7e-08	0.0469096		0.00398232
pH 6.9	0.3 mM	8.33971e-07	0.000777699	2.98703e-05		0.0112411		0.00106269
pH 6.9	0.3 mM	9.14826e-07	0.000582683	0.000108175	1.93225e-10	0.0147677		0.00579066
pH 6.9	1.5 mM	3.32089e-06	0.000322145	4.82587e-06		0.0251566		0.00131526
pH 6.9	1.5 mM	1.1031e-06	0.00056675	6.63298e-05		0.0111502		0.000983073
pH 6.9	1.5 mM	2.05205e-06	0.000263575	1.6562e-05		0.0145686		0.00201889
pH 6.9	3 mM	1.42067e-06	0.000100885	1.37043e-05		0.0034455		0.000973297
pH 6.9	3 mM	5.59251e-07	0.000338161	4.87354e-05		0.0182793
pH 6.9	3 mM	7.53181e-07	0.000274577	1.00669e-05		0.0417052
